# Supplementary material for: Genome-Wide Identification of Catalase Gene Family and the Function of SmCAT4 in Eggplant Response to Salt Stress
Source: Int J Mol Sci. 2023 Nov 30;24(23):16979. doi: 10.3390/ijms242316979 (PMC10706941; doi:10.3390/ijms242316979)
Supplement: Supplementary file 1 [file ijms-24-16979-s001.zip]

Archive with 1 entries (1 files):
- ijms-2722993-supplementary.pdf
